# Supplementary material for: Global, regional and national epidemiology and prevalence of child stunting, wasting and underweight in low- and middle-income countries, 2006–2018
Source: Sci Rep. 2021 Mar 4;11:5204. doi: 10.1038/s41598-021-84302-w (PMC7933191; doi:10.1038/s41598-021-84302-w)
Supplement: Supplementary file 1 — Supplementary Information 1. [file 41598_2021_84302_MOESM1_ESM.zip]

Archive with 20 entries (18 files):
- R code and Data/
- R code and Data/.DS_Store
- __MACOSX/R code and Data/._.DS_Store
- R code and Data/figs/
- R code and Data/UNSunRegions.pdf
- R code and Data/SciReports_Undernutrition.Rmd
- __MACOSX/R code and Data/._SciReports_Undernutrition.Rmd
- R code and Data/SciReports_Undernutrition.nb.html
- R code and Data/HDI.csv
- __MACOSX/R code and Data/._HDI.csv
- R code and Data/Women_Education.csv
- __MACOSX/R code and Data/._Women_Education.csv
- R code and Data/DHS77_META.csv
- __MACOSX/R code and Data/._DHS77_META.csv
- R code and Data/figs/SupplementaryFigureS5.pdf
- R code and Data/figs/SupplementaryFigureS7.pdf
- R code and Data/figs/SupplementaryFigureS6.pdf
- R code and Data/figs/Figure2.pdf
- R code and Data/figs/Figure3.pdf
- R code and Data/figs/Figure4.pdf
