# Supplementary material for: Global, regional and national epidemiology and prevalence of child stunting, wasting and underweight in low- and middle-income countries, 2006–2018
Source: Sci Rep. 2021 Mar 4;11:5204. doi: 10.1038/s41598-021-84302-w (PMC7933191; doi:10.1038/s41598-021-84302-w)
Supplement: Supplementary file 1 — Supplementary Information 1. [file 41598_2021_84302_MOESM1_ESM.zip › R code and Data/HDI.csv]

HDI rank	Country	HDI_2018	Life expectancy at birth_y	Expected years of schooling_y	Mean years of schooling_y	GNI_per capita_2011PPP	HDI_Cat	HDI_Cat2
170	Afghanistan	0.496	64.5	10.1	3.9	1,746	Low	1
163	Benin	0.52	61.5	12.6	3.8	2,135	Low	1
182	Burkina Faso	0.434	61.2	8.9	1.6	1,705	Low	1
185	Burundi	0.423	61.2	11.3	3.1	660	Low	1
188	Central African Republic	0.381	52.8	7.6	4.3	777	Low	1
187	Chad	0.401	54	7.5	2.4	1,716	Low	1
156	Comoros	0.538	64.1	11.2	4.9	2,426	Low	1
165	Cote d'Ivoire	0.516	57.4	9.6	5.2	3,589	Low	1
179	Democratic Republic of the Congo	0.459	60.4	9.7	6.8	800	Low	1
171	Djibouti	0.495	66.6	6.5	4	3,601	Low	1
182	Eritrea	0.434	65.9	5	3.9	1,708	Low	1
173	Ethiopia	0.47	66.2	8.7	2.8	1,782	Low	1
174	Gambia	0.466	61.7	9.5	3.7	1,490	Low	1
174	Guinea	0.466	61.2	9	2.7	2,211	Low	1
178	Guinea-Bissau	0.461	58	10.5	3.3	1,593	Low	1
169	Haiti	0.503	63.7	9.5	5.4	1,665	Low	1
164	Lesotho	0.518	53.7	10.7	6.3	3,244	Low	1
176	Liberia	0.465	63.7	9.6	4.7	1,040	Low	1
162	Madagascar	0.521	66.7	10.4	6.1	1,404	Low	1
172	Malawi	0.485	63.8	11	4.6	1,159	Low	1
184	Mali	0.427	58.9	7.6	2.4	1,965	Low	1
161	Mauritania	0.527	64.7	8.5	4.6	3,746	Low	1
180	Mozambique	0.446	60.2	9.7	3.5	1,154	Low	1
189	Niger	0.377	62	6.5	2	912	Low	1
158	Nigeria	0.534	54.3	9.7	6.5	5,086	Low	1
155	Papua New Guinea	0.543	64.3	10	4.6	3,686	Low	1
157	Rwanda	0.536	68.7	11.2	4.4	1,959	Low	1
166	Senegal	0.514	67.7	9	3.1	3,256	Low	1
181	Sierra Leone	0.438	54.3	10.2	3.6	1,381	Low	1
186	South Sudan	0.413	57.6	5	4.8	1,455	Low	1
168	Sudan	0.507	65.1	7.7	3.7	3,962	Low	1
154	Syrian Arab Republic	0.549	71.8	8.9	5.1	2,725	Low	1
159	Tanzania	0.528	65	8	6	2,805	Low	1
167	Togo	0.513	60.8	12.6	4.9	1,593	Low	1
159	Uganda	0.528	63	11.2	6.1	1,752	Low	1
177	Yemen	0.463	66.1	8.7	3.2	1,433	Low	1
149	Angola	0.574	60.8	11.8	5.1	5,555	Medium	2
135	Bangladesh	0.614	72.3	11.2	6.1	4,057	Medium	2
134	Bhutan	0.617	71.5	12.1	3.1	8,609	Medium	2
126	Cabo Verde	0.651	72.8	11.9	6.2	6,513	Medium	2
146	Cambodia	0.581	69.6	11.3	4.8	3,597	Medium	2
150	Cameroon	0.563	58.9	12.7	6.3	3,291	Medium	2
138	Republic of Congo	0.608	64.3	11.6	6.5	5,804	Medium	2
124	El Salvador	0.667	73.1	12	6.9	6,973	Medium	2
144	Equatorial Guinea	0.588	58.4	9.2	5.6	17,796	Medium	2
138	Eswatini	0.608	59.4	11.4	6.7	9,359	Medium	2
142	Ghana	0.596	63.8	11.5	7.2	4,099	Medium	2
126	Guatemala	0.651	74.1	10.6	6.5	7,378	Medium	2
123	Guyana	0.67	69.8	11.5	8.5	7,615	Medium	2
132	Honduras	0.623	75.1	10.2	6.6	4,258	Medium	2
129	India	0.647	69.4	12.3	6.5	6,829	Medium	2
120	Iraq	0.689	70.5	11.1	7.3	15,365	Medium	2
147	Kenya	0.579	66.3	11.1	6.6	3,052	Medium	2
132	Kiribati	0.623	68.1	11.8	7.9	3,917	Medium	2
122	Kyrgyz Republic	0.674	71.3	13.4	10.9	3,317	Medium	2
140	Lao People's Democratic Republic	0.604	67.6	11.1	5.2	6,317	Medium	2
117	Marshall Islands	0.698	73.9	12.4	10.9	4,633	Medium	2
135	Micronesia (Federated States of)	0.614	67.8	11.5	7.7	3,700	Medium	2
121	Morocco	0.676	76.5	13.1	5.5	7,480	Medium	2
145	Myanmar	0.584	66.9	10.3	5	5,764	Medium	2
130	Namibia	0.645	63.4	12.6	6.9	9,683	Medium	2
147	Nepal	0.579	70.5	12.2	4.9	2,748	Medium	2
126	Nicaragua	0.651	74.3	12.2	6.8	4,790	Medium	2
152	Pakistan	0.56	67.1	8.5	5.2	5,190	Medium	2
119	Palestine, State of	0.69	73.9	12.8	9.1	5,314	Medium	2
137	Sao Tome and Principe	0.609	70.2	12.7	6.4	3,024	Medium	2
153	Solomon Islands	0.557	72.8	10.2	5.5	2,027	Medium	2
125	Tajikistan	0.656	70.9	11.4	10.7	3,482	Medium	2
131	Timor-Leste	0.626	69.3	12.4	4.5	7,527	Medium	2
141	Vanuatu	0.597	70.3	11.4	6.8	2,808	Medium	2
118	Viet Nam	0.693	75.3	12.7	8.2	6,220	Medium	2
143	Zambia	0.591	63.5	12.1	7.1	3,582	Medium	2
150	Zimbabwe	0.563	61.2	10.5	8.3	2,661	Medium	2
69	Albania	0.791	78.5	15.2	10.1	12,300	High	3
82	Algeria	0.759	76.7	14.7	8	13,639	High	3
74	Antigua and Barbuda	0.776	76.9	12.5	9.3	22,201	High	3
81	Armenia	0.76	74.9	13.2	11.8	9,277	High	3
87	Azerbaijan	0.754	72.9	12.4	10.5	15,240	High	3
103	Belize	0.72	74.5	13.1	9.8	7,136	High	3
114	Bolivia	0.703	71.2	14	9	6,849	High	3
75	Bosnia and Herzegovina	0.769	77.3	13.8	9.7	12,690	High	3
94	Botswana	0.728	69.3	12.7	9.3	15,951	High	3
79	Brazil	0.761	75.7	15.4	7.8	14,068	High	3
85	China	0.758	76.7	13.9	7.9	16,127	High	3
79	Colombia	0.761	77.1	14.6	8.3	12,896	High	3
68	Costa Rica	0.794	80.1	15.4	8.7	14,790	High	3
72	Cuba	0.778	78.7	14.4	11.8	7,811	High	3
98	Dominica	0.724	78.1	13	7.8	9,245	High	3
89	Dominican Republic	0.745	73.9	14.1	7.9	15,074	High	3
85	Ecuador	0.758	76.8	14.9	9	10,141	High	3
116	Egypt	0.7	71.8	13.1	7.3	10,744	High	3
98	Fiji	0.724	67.3	14.4	10.9	9,110	High	3
115	Gabon	0.702	66.2	12.9	8.3	15,794	High	3
70	Georgia	0.786	73.6	15.4	12.8	9,570	High	3
78	Grenada	0.763	72.4	16.6	8.8	12,684	High	3
111	Indonesia	0.707	71.5	12.9	8	11,256	High	3
65	Iran (Islamic Republic of)	0.797	76.5	14.7	10	18,166	High	3
96	Jamaica	0.726	74.4	13.1	9.8	7,932	High	3
102	Jordan	0.723	74.4	11.9	10.5	8,268	High	3
93	Lebanon	0.73	78.9	11.3	8.7	11,136	High	3
110	Libya	0.708	72.7	12.8	7.6	11,685	High	3
104	Maldives	0.719	78.6	12.1	6.8	12,549	High	3
66	Mauritius	0.796	74.9	15	9.4	22,724	High	3
76	Mexico	0.767	75	14.3	8.6	17,628	High	3
107	Moldova (Republic of)	0.711	71.8	11.6	11.6	6,833	High	3
92	Mongolia	0.735	69.7	14.2	10.2	10,784	High	3
82	North Macedonia	0.759	75.7	13.5	9.7	12,874	High	3
67	Panama	0.795	78.3	12.9	10.2	20,455	High	3
98	Paraguay	0.724	74.1	12.7	8.5	11,720	High	3
82	Peru	0.759	76.5	13.8	9.2	12,323	High	3
106	Philippines	0.712	71.1	12.7	9.4	9,540	High	3
73	Saint Kitts and Nevis	0.777	74.6	13.6	8.5	26,770	High	3
89	Saint Lucia	0.745	76.1	13.9	8.5	11,528	High	3
94	Saint Vincent and the Grenadines	0.728	72.4	13.6	8.6	11,746	High	3
111	Samoa	0.707	73.2	12.5	10.6	5,885	High	3
63	Serbia	0.799	75.8	14.8	11.2	15,218	High	3
113	South Africa	0.705	63.9	13.7	10.2	11,756	High	3
71	Sri Lanka	0.78	76.8	14	11.1	11,611	High	3
98	Suriname	0.724	71.6	12.9	9.1	11,933	High	3
77	Thailand	0.765	76.9	14.7	7.7	16,129	High	3
105	Tonga	0.717	70.8	14.3	11.2	5,783	High	3
63	Trinidad and Tobago	0.799	73.4	13	11	28,497	High	3
91	Tunisia	0.739	76.5	15.1	7.2	10,677	High	3
59	Turkey	0.806	77.4	16.4	7.7	24,905	High	3
108	Turkmenistan	0.71	68.1	10.9	9.8	16,407	High	3
88	Ukraine	0.75	72	15.1	11.3	7,994	High	3
108	Uzbekistan	0.71	71.6	12	11.5	6,462	High	3
96	Venezuela (Bolivarian Republic of)	0.726	72.1	12.8	10.3	9,070	High	3
36	Andorra	0.857	81.8	13.3	10.2	48,641	Very High	4
48	Argentina	0.83	76.5	17.6	10.6	17,611	Very High	4
6	Australia	0.938	83.3	22.1	12.7	44,097	Very High	4
20	Austria	0.914	81.4	16.3	12.6	46,231	Very High	4
60	Bahamas	0.805	73.8	12.8	11.5	28,395	Very High	4
45	Bahrain	0.838	77.2	15.3	9.4	40,399	Very High	4
56	Barbados	0.813	79.1	15.2	10.6	15,912	Very High	4
50	Belarus	0.817	74.6	15.4	12.3	17,039	Very High	4
17	Belgium	0.919	81.5	19.7	11.8	43,821	Very High	4
43	Brunei Darussalam	0.845	75.7	14.4	9.1	76,389	Very High	4
52	Bulgaria	0.816	74.9	14.8	11.8	19,646	Very High	4
13	Canada	0.922	82.3	16.1	13.3	43,602	Very High	4
42	Chile	0.847	80	16.5	10.4	21,972	Very High	4
46	Croatia	0.837	78.3	15	11.4	23,061	Very High	4
31	Cyprus	0.873	80.8	14.7	12.1	33,100	Very High	4
26	Czechia	0.891	79.2	16.8	12.7	31,597	Very High	4
11	Denmark	0.93	80.8	19.1	12.6	48,836	Very High	4
30	Estonia	0.882	78.6	16.1	13	30,379	Very High	4
12	Finland	0.925	81.7	19.3	12.4	41,779	Very High	4
26	France	0.891	82.5	15.5	11.4	40,511	Very High	4
4	Germany	0.939	81.2	17.1	14.1	46,946	Very High	4
32	Greece	0.872	82.1	17.3	10.5	24,909	Very High	4
4	Hong Kong, China (SAR)	0.939	84.7	16.5	12	60,221	Very High	4
43	Hungary	0.845	76.7	15.1	11.9	27,144	Very High	4
6	Iceland	0.938	82.9	19.2	12.5	47,566	Very High	4
3	Ireland	0.942	82.1	18.8	12.5	55,660	Very High	4
22	Israel	0.906	82.8	16	13	33,650	Very High	4
29	Italy	0.883	83.4	16.2	10.2	36,141	Very High	4
19	Japan	0.915	84.5	15.2	12.8	40,799	Very High	4
50	Kazakhstan	0.817	73.2	15.3	11.8	22,168	Very High	4
22	Korea (Republic of)	0.906	82.8	16.4	12.2	36,757	Very High	4
57	Kuwait	0.808	75.4	13.8	7.3	71,164	Very High	4
39	Latvia	0.854	75.2	16	12.8	26,301	Very High	4
18	Liechtenstein	0.917	80.5	14.7	12.5	99,732	Very High	4
34	Lithuania	0.869	75.7	16.5	13	29,775	Very High	4
21	Luxembourg	0.909	82.1	14.2	12.2	65,543	Very High	4
61	Malaysia	0.804	76	13.5	10.2	27,227	Very High	4
28	Malta	0.885	82.4	15.9	11.3	34,795	Very High	4
52	Montenegro	0.816	76.8	15	11.4	17,511	Very High	4
10	Netherlands	0.933	82.1	18	12.2	50,013	Very High	4
14	New Zealand	0.921	82.1	18.8	12.7	35,108	Very High	4
1	Norway	0.954	82.3	18.1	12.6	68,059	Very High	4
47	Oman	0.834	77.6	14.7	9.7	37,039	Very High	4
55	Palau	0.814	73.7	15.6	12.4	16,720	Very High	4
32	Poland	0.872	78.5	16.4	12.3	27,626	Very High	4
40	Portugal	0.85	81.9	16.3	9.2	27,935	Very High	4
41	Qatar	0.848	80.1	12.2	9.7	110,489	Very High	4
52	Romania	0.816	75.9	14.3	11	23,906	Very High	4
49	Russian Federation	0.824	72.4	15.5	12	25,036	Very High	4
36	Saudi Arabia	0.857	75	17	9.7	49,338	Very High	4
62	Seychelles	0.801	73.3	15.5	9.7	25,077	Very High	4
9	Singapore	0.935	83.5	16.3	11.5	83,793	Very High	4
36	Slovakia	0.857	77.4	14.5	12.6	30,672	Very High	4
24	Slovenia	0.902	81.2	17.4	12.3	32,143	Very High	4
25	Spain	0.893	83.4	17.9	9.8	35,041	Very High	4
8	Sweden	0.937	82.7	18.8	12.4	47,955	Very High	4
2	Switzerland	0.946	83.6	16.2	13.4	59,375	Very High	4
35	United Arab Emirates	0.866	77.8	13.6	11	66,912	Very High	4
15	United Kingdom	0.92	81.2	17.4	13	39,507	Very High	4
15	United States	0.92	78.9	16.3	13.4	56,140	Very High	4
57	Uruguay	0.808	77.8	16.3	8.7	19,435	Very High	4
