# Supplementary material for: Global, regional and national epidemiology and prevalence of child stunting, wasting and underweight in low- and middle-income countries, 2006–2018
Source: Sci Rep. 2021 Mar 4;11:5204. doi: 10.1038/s41598-021-84302-w (PMC7933191; doi:10.1038/s41598-021-84302-w)
Supplement: Supplementary file 1 — Supplementary Information 1. [file 41598_2021_84302_MOESM1_ESM.zip › R code and Data/Women_Education.csv]

Country Code	Country	Survey Year	Survey Name	Indicator	By Variable	Characteristic Category	Characteristic Label	Value
AF	Afghanistan	2015	2015 DHS	Women with secondary or higher education		Total 15-49	Total 15-49	8.6
AL	Albania	2017	2017-18 DHS	Women with secondary or higher education		Total 15-49	Total 15-49	60.2
AO	Angola	2015	2015-16 DHS	Women with secondary or higher education		Total 15-49	Total 15-49	43.1
AM	Armenia	2016	2015-16 DHS	Women with secondary or higher education		Total 15-49	Total 15-49	99.6
AZ	Azerbaijan	2006	2006 DHS	Women with secondary or higher education		Total 15-49	Total 15-49	97.5
BD	Bangladesh	2014	2014 DHS	Women with secondary or higher education		Total 15-49	Total 15-49	45.9
BJ	Benin	2017	2017-18 DHS	Women with secondary or higher education		Total 15-49	Total 15-49	25.1
BO	Bolivia	2008	2008 DHS	Women with secondary or higher education		Total 15-49	Total 15-49	54.3
BR	Brazil	1996	1996 DHS	Women with secondary or higher education		Total 15-49	Total 15-49	61.9
BF	Burkina Faso	2017	2017-18 MIS	Women with secondary or higher education		Total 15-49	Total 15-49	21.1
BU	Burundi	2016	2016-17 DHS	Women with secondary or higher education		Total 15-49	Total 15-49	24.5
KH	Cambodia	2014	2014 DHS	Women with secondary or higher education		Total 15-49	Total 15-49	40.1
CM	Cameroon	2018	2018 DHS	Women with secondary or higher education		Total 15-49	Total 15-49	52.9
CF	Central African Republic	1994	1994-95 DHS	Women with secondary or higher education		Total 15-49	Total 15-49	13.5
TD	Chad	2014	2014-15 DHS	Women with secondary or higher education		Total 15-49	Total 15-49	14.9
CO	Colombia	2015	2015 DHS	Women with secondary or higher education		Total 15-49	Total 15-49	82.7
KM	Comoros	2012	2012 DHS	Women with secondary or higher education		Total 15-49	Total 15-49	49.1
CG	Congo	2011	2011-12 DHS	Women with secondary or higher education		Total 15-49	Total 15-49	70.4
CD	Congo Democratic Republic	2013	2013-14 DHS	Women with secondary or higher education		Total 15-49	Total 15-49	47.7
CI	Cote d'Ivoire	2012	2011-12 DHS	Women with secondary or higher education		Total 15-49	Total 15-49	21.4
DR	Dominican Republic	2013	2013 DHS	Women with secondary or higher education		Total 15-49	Total 15-49	67.7
EG	Egypt	2014	2014 DHS	Women with secondary or higher education		Total 15-49	Total 15-49	65.7
ER	Eritrea	2002	2002 DHS	Women with secondary or higher education		Total 15-49	Total 15-49	20.1
SZ	Eswatini	2006	2006-07 DHS	Women with secondary or higher education		Total 15-49	Total 15-49	59.3
ET	Ethiopia	2016	2016 DHS	Women with secondary or higher education		Total 15-49	Total 15-49	17.2
GA	Gabon	2012	2012 DHS	Women with secondary or higher education		Total 15-49	Total 15-49	74.4
GM	Gambia	2013	2013 DHS	Women with secondary or higher education		Total 15-49	Total 15-49	39.8
GH	Ghana	2019	2019 MIS	Women with secondary or higher education		Total 15-49	Total 15-49	64.7
GU	Guatemala	2015	2014-15 DHS	Women with secondary or higher education		Total 15-49	Total 15-49	39.7
GN	Guinea	2018	2018 DHS	Women with secondary or higher education		Total 15-49	Total 15-49	19.6
GY	Guyana	2009	2009 DHS	Women with secondary or higher education		Total 15-49	Total 15-49	79.6
HT	Haiti	2016	2016-17 DHS	Women with secondary or higher education		Total 15-49	Total 15-49	56.5
HN	Honduras	2011	2011-12 DHS	Women with secondary or higher education		Total 15-49	Total 15-49	45.9
IA	India	2015	2015-16 DHS	Women with secondary or higher education		Total 15-49	Total 15-49	60.1
ID	Indonesia	2017	2017 DHS	Women with secondary or higher education		Total 15-49	Total 15-49	71
JO	Jordan	2017	2017-18 DHS	Women with secondary or higher education		Total 15-49	Total 15-49	90.8
KK	Kazakhstan	1999	1999 DHS	Women with secondary or higher education		Total 15-49	Total 15-49	99.4
KE	Kenya	2015	2015 MIS	Women with secondary or higher education		Total 15-49	Total 15-49	46.2
KY	Kyrgyz Republic	2012	2012 DHS	Women with secondary or higher education		Total 15-49	Total 15-49	99.5
LS	Lesotho	2014	2014 DHS	Women with secondary or higher education		Total 15-49	Total 15-49	60.4
LB	Liberia	2016	2016 MIS	Women with secondary or higher education		Total 15-49	Total 15-49	43.9
MD	Madagascar	2016	2016 MIS	Women with secondary or higher education		Total 15-49	Total 15-49	35.2
MW	Malawi	2017	2017 MIS	Women with secondary or higher education		Total 15-49	Total 15-49	22.8
MV	Maldives	2016	2016-17 DHS	Women with secondary or higher education		Total 15-49	Total 15-49	73.6
ML	Mali	2018	2018 DHS	Women with secondary or higher education		Total 15-49	Total 15-49	21.3
MR	Mauritania	2000	2000-01 DHS	Women with secondary or higher education		Total 15-49	Total 15-49	14.9
MB	Moldova	2005	2005 DHS	Women with secondary or higher education		Total 15-49	Total 15-49	99.3
MA	Morocco	2003	2003-04 DHS	Women with secondary or higher education		Total 15-49	Total 15-49	30.2
MZ	Mozambique	2018	2018 MIS	Women with secondary or higher education		Total 15-49	Total 15-49	28.7
MM	Myanmar	2016	2015-16 DHS	Women with secondary or higher education		Total 15-49	Total 15-49	46.3
NM	Namibia	2013	2013 DHS	Women with secondary or higher education		Total 15-49	Total 15-49	75.8
NP	Nepal	2016	2016 DHS	Women with secondary or higher education		Total 15-49	Total 15-49	50
NC	Nicaragua	2001	2001 DHS	Women with secondary or higher education		Total 15-49	Total 15-49	46
NI	Niger	2012	2012 DHS	Women with secondary or higher education		Total 15-49	Total 15-49	8.5
NG	Nigeria	2018	2018 DHS	Women with secondary or higher education		Total 15-49	Total 15-49	50.6
PK	Pakistan	2017	2017-18 DHS	Women with secondary or higher education		Total 15-49	Total 15-49	34.3
PG	Papua New Guinea	2017	2016-18 DHS	Women with secondary or higher education		Total 15-49	Total 15-49	26.7
PY	Paraguay	1990	1990 DHS	Women with secondary or higher education		Total 15-49	Total 15-49	36.1
PE	Peru	2012	2012 DHS	Women with secondary or higher education		Total 15-49	Total 15-49	75.2
PH	Philippines	2017	2017 DHS	Women with secondary or higher education		Total 15-49	Total 15-49	86.3
RW	Rwanda	2017	2017 MIS	Women with secondary or higher education		Total 15-49	Total 15-49	25.9
ST	Sao Tome and Principe	2008	2008-09 DHS	Women with secondary or higher education		Total 15-49	Total 15-49	36.1
SN	Senegal	2018	2018 DHS	Women with secondary or higher education		Total 15-49	Total 15-49	32.3
SL	Sierra Leone	2016	2016 MIS	Women with secondary or higher education		Total 15-49	Total 15-49	34.5
ZA	South Africa	2016	2016 DHS	Women with secondary or higher education		Total 15-49	Total 15-49	88.9
TJ	Tajikistan	2017	2017 DHS	Women with secondary or higher education		Total 15-49	Total 15-49	94.2
TZ	Tanzania	2017	2017 MIS	Women with secondary or higher education		Total 15-49	Total 15-49	22.9
TL	Timor-Leste	2016	2016 DHS	Women with secondary or higher education		Total 15-49	Total 15-49	63
TG	Togo	2017	2017 MIS	Women with secondary or higher education		Total 15-49	Total 15-49	37.3
TR	Turkey	2013	2013 DHS	Women with secondary or higher education		Total 15-49	Total 15-49	56.3
TM	Turkmenistan	2000	2000 DHS	Women with secondary or higher education		Total 15-49	Total 15-49	98.1
UG	Uganda	2018	2018-19 MIS	Women with secondary or higher education		Total 15-49	Total 15-49	36.1
UA	Ukraine	2007	2007 DHS	Women with secondary or higher education		Total 15-49	Total 15-49	99.9
UZ	Uzbekistan	1996	1996 DHS	Women with secondary or higher education		Total 15-49	Total 15-49	99.6
VN	Vietnam	2005	2005 AIS	Women with secondary or higher education		Total 15-49	Total 15-49	72.8
YE	Yemen	1997	1997 DHS	Women with secondary or higher education		Total 15-49	Total 15-49	7.1
ZM	Zambia	2018	2018 DHS	Women with secondary or higher education		Total 15-49	Total 15-49	48
ZW	Zimbabwe	2015	2015 DHS	Women with secondary or higher education		Total 15-49	Total 15-49	72.9
