# Supplementary material for: Global, regional and national epidemiology and prevalence of child stunting, wasting and underweight in low- and middle-income countries, 2006–2018
Source: Sci Rep. 2021 Mar 4;11:5204. doi: 10.1038/s41598-021-84302-w (PMC7933191; doi:10.1038/s41598-021-84302-w)
Supplement: Supplementary file 1 — Supplementary Information 1. [file 41598_2021_84302_MOESM1_ESM.zip › R code and Data/DHS77_META.csv]

Country	Mal_Prev	Mal2	UN.Regions	SSA	UN.Sub.Region	Year	Height_Age_N	stunt	stunt_n	wasted	Weight_Height_N	wasted_n	Weight_Age_N	underweight	underweight_n
Kyrgyz Republic	0		Asia	Central Asia	Central Asia	2012	4337	17.7	768	2.7	4337	117	4337	3.4	147
Tajikistan	0		Asia	Central Asia	Central Asia	2017	6694	17.5	1171	5.5	6684	368	6716	7.5	504
Egypt	0		Africa	North Africa	Northern Africa	2014	13601	21.4	2911	8.4	13601	1142	13601	5.5	748
Samoa	0		Oceania	Oceania	Polynesia	2008	8422	27.1	2282	1.4	8422	118	8422	4.3	362
Myanmar	1.18		Asia	South & Southeast Asia	Southeastern Asia	2016	4089	29.2	1194	6.9	4076	281	4100	18.9	775
Timor-Leste	0.02		Asia	South & Southeast Asia	Southeastern Asia	2016	6714	45.6	3062	22.6	6476	1464	7206	39.9	2875
Bolivia	0		Americas	South America	Latin America and the Caribbean	2008	8422	27.1	2282	1.4	8422	118	8422	4.3	362
Colombia	1.23		Americas	South America	Latin America and the Caribbean	2010	15702	13.2	2073	0.9	15702	141	15702	3.4	534
Dominican Republic	0.03		Americas	South America	Latin America and the Caribbean	2013	3619	6.9	250	2	3619	72	3619	3.8	138
Guatemala	0.14		Americas	South America	Latin America and the Caribbean	2015	12567	46.5	5844	0.7	12567	88	12567	12.6	1583
Guyana	4.07		Americas	South America	Latin America and the Caribbean	2009	1522	18.2	277	5.3	1522	81	1522	10.5	160
Haiti	0.84		Americas	South America	Latin America and the Caribbean	2017	6618	21.9	1449	3.6	6589	237	6646	9.4	625
Honduras	0.26		Americas	South America	Latin America and the Caribbean	2012	10167	22.6	2298	1.4	10167	142	10167	7	712
Peru	2.12		Americas	South America	Latin America and the Caribbean	2012	9168	18.1	1659	0.6	9168	55	9168	3.4	312
Bangladesh	0		Asia	South Asia	Southern Asia	2014	7318	36.1	2642	14.3	7318	1046	7318	32.6	2386
India	1.86		Asia	South Asia	Southern Asia	2016	219796	38.4	84402	21	219796	46157	219796	35.7	78467
Maldives	0		Asia	South Asia	Southern Asia	2017	2246	15.3	344	9	2260	203	2327	14.7	342
Nepal	0.33		Asia	South Asia	Southern Asia	2016	2421	35.8	867	9.6	2417	232	2428	27	656
Pakistan	0.86		Asia	South Asia	Southern Asia	2018	3522	37.6	1324	6.9	3547	245	3622	22.3	808
Albania	0		Europe	South Europe	Southern Europe	2018	2322	11.3	262	1.5	2299	34	2367	1.4	33
Cambodia	2.7		Asia	Southeast Asia	Southeastern Asia	2014	4893	32.4	1585	9.6	4893	470	4893	23.9	1169
Burundi	37.9	37.9	Africa	Sub-Saharan Africa	Eastern Africa	2017	6444	55.9	3602	5	6453	323	6464	29.2	1887
Comoros	0.5	0.5	Africa	Sub-Saharan Africa	Eastern Africa	2012	10854	30.1	3267	11.1	10854	1205	10854	15.3	1661
Ethiopia	3.5	3.5	Africa	Sub-Saharan Africa	Eastern Africa	2016	10376	38.4	3984	9.8	10412	1020	10552	23.3	2459
Kenya	9.1	9.1	Africa	Sub-Saharan Africa	Eastern Africa	2014	18986	26	4936	4	18986	759	18986	11	2088
Madagascar	8.7	8.7	Africa	Sub-Saharan Africa	Eastern Africa	2009	5436	50.1	2723	NA	5436	NA	5436	NA	NA
Malawi	36	36	Africa	Sub-Saharan Africa	Eastern Africa	2016	5707	37.1	2117	2.7	5764	156	5786	11.4	660
Mozambique	38.3	38.3	Africa	Sub-Saharan Africa	Eastern Africa	2011	10313	42.6	4393	5.9	10313	608	10313	14.9	1537
Rwanda	2.2	2.2	Africa	Sub-Saharan Africa	Eastern Africa	2015	3813	37.9	1445	2.2	3813	84	3813	9.3	355
Tanzania	14.4	14.4	Africa	Sub-Saharan Africa	Eastern Africa	2016	9846	34.4	3387	4.4	9811	432	9886	13.5	1335
Uganda	30.4	30.4	Africa	Sub-Saharan Africa	Eastern Africa	2016	5117	28.9	1479	3.4	5191	176	5136	10.3	529
Zambia	17.4	17.4	Africa	Sub-Saharan Africa	Eastern Africa	2014	12328	40.1	4944	6	12328	740	12328	14.8	1825
Zimbabwe	0.2	0.2	Africa	Sub-Saharan Africa	Eastern Africa	2015	6305	26.8	1690	3.1	6255	194	6352	8.2	521
Cameroon	30	30	Africa	Sub-Saharan Africa	Middle Africa	2011	5860	32.5	1905	5.6	5860	328	5860	14.6	856
Chad	40	40	Africa	Sub-Saharan Africa	Middle Africa	2015	10854	39.9	4331	13	10854	1411	10854	28.8	3126
Democratic Republic of the Congo	30.8	30.8	Africa	Sub-Saharan Africa	Middle Africa	2014	9030	42.7	3856	7.9	9030	713	9030	22.6	2041
Equatorial Guinea	21.5	21.5	Africa	Sub-Saharan Africa	Middle Africa	2011	1094	26.2	287	3.1	1094	34	1094	3.8	42
Gabon	15.2	15.2	Africa	Sub-Saharan Africa	Middle Africa	2012	3856	16.5	636	3.3	3856	127	3856	6	231
Republic of Congo	17.33	17.33	Africa	Sub-Saharan Africa	Middle Africa	2012	4591	24.4	1120	5.9	4591	271	4591	11.6	533
Sao Tome and Principe	1.78	1.78	Africa	Sub-Saharan Africa	Middle Africa	2009	1544	29.3	452	10.5	1544	162	1544	13.1	202
Eswatini	0.14	0.14	Africa	Sub-Saharan Africa	Southern Africa	2007	2940	28.9	850	2.5	2940	74	2940	5.4	159
Lesotho	0	0	Africa	Sub-Saharan Africa	Southern Africa	2014	1869	33.2	621	2.8	1869	52	1869	10.3	193
Namibia	1.4	1.4	Africa	Sub-Saharan Africa	Southern Africa	2013	2287	23.7	542	6.2	2287	142	2287	13.3	304
South Africa	0.31	0.31	Africa	Sub-Saharan Africa	Southern Africa	2016	1404	27.4	385	2.4	1384	33	1416	5.8	82
Angola	13.5	13.5	Africa	Sub-Saharan Africa	Western Africa	2016	7388	37.6	2778	4.8	7510	360	7468	18.5	1382
Benin	36.3	36.3	Africa	Sub-Saharan Africa	Western Africa	2018	12777	32.2	4114	4.9	13260	650	12832	16.6	2130
Burkina Faso	76.1	76.1	Africa	Sub-Saharan Africa	Western Africa	2010	6994	34.6	2420	15.5	6994	1084	6994	25.7	1797
Cote d'Ivoire	35	35	Africa	Sub-Saharan Africa	Western Africa	2012	3581	29.8	1067	7.5	3581	269	3581	14.9	534
Gambia	2.4	2.4	Africa	Sub-Saharan Africa	Western Africa	2013	3372	24.5	826	11.5	3372	388	3372	16.2	546
Ghana	36	36	Africa	Sub-Saharan Africa	Western Africa	2014	2895	18.8	544	4.7	2895	136	2895	11	318
Guinea	36.8	36.8	Africa	Sub-Saharan Africa	Western Africa	2012	3531	31.2	1102	9.6	3531	339	3531	18	636
Liberia	44.7	44.7	Africa	Sub-Saharan Africa	Western Africa	2013	3520	31.6	1112	6	3520	211	3520	15	528
Mali	18.9	18.9	Africa	Sub-Saharan Africa	Western Africa	2013	4857	38.3	1860	12.7	4857	617	4857	25.5	1239
Niger	36	36	Africa	Sub-Saharan Africa	Western Africa	2012	5481	43.9	2406	18	5481	987	5481	36.4	1995
Nigeria	36.2	36.2	Africa	Sub-Saharan Africa	Western Africa	2013	26190	36.8	9638	18	26190	4714	26190	28.7	7517
Senegal	0.9	0.9	Africa	Sub-Saharan Africa	Western Africa	2017	10864	16.5	1793	8.9	10980	977	10910	14.3	1560
Sierra Leone	52.7	52.7	Africa	Sub-Saharan Africa	Western Africa	2013	5094	37.9	1931	9.3	5094	474	5094	16.4	835
Togo	37.8	37.8	Africa	Sub-Saharan Africa	Western Africa	2014	3282	27.5	903	6.5	3282	213	3282	16	525
Armenia	0		Asia	West Asia	Western Asia	2016	1573	9.4	148	4	1555	62	1609	2.4	39
Azerbaijan	0		Asia	West Asia	Western Asia	2006	1979	25.1	497	6.8	1979	135	1979	7.7	152
Turkey	0		Asia	West Asia	Western Asia	2013	2519	9.5	239	10.9	2519	275	2519	5.2	131
Yemen	2.2		Asia	West Asia	Western Asia	2013	13823	46.5	6428	16.3	13823	2253	13823	39	5391
